# Supplementary material for: Piezo1 Activation Prevents Spheroid Formation by Malignant Melanoma SK-MEL-2 Cells
Source: Int J Mol Sci. 2023 Oct 28;24(21):15703. doi: 10.3390/ijms242115703 (PMC10648948; doi:10.3390/ijms242115703)
Supplement: Supplementary file 1 [file ijms-24-15703-s001.zip]

Archive with 2 entries (2 files):
- Suppl FigS2.jpg
- Supplementary.pdf
